# Supplementary material for: Artificial Intelligence-assisted Video Colonoscopy for Disease Monitoring of Ulcerative Colitis: A Prospective Study
Source: J Crohns Colitis. 2024 Jun 3;19(1):jjae080. doi: 10.1093/ecco-jcc/jjae080 (PMC11725525; doi:10.1093/ecco-jcc/jjae080)
Supplement: jjae080_suppl_Supplementary_Videos_S1-S2_Tables_S1-S2 [file jjae080_suppl_supplementary_videos_s1-s2_tables_s1-s2.zip]

Archive with 3 entries (3 files):
- video1.mp4
- video2.mp4
- jjae080_suppl_Supplementary Tables_S1-S2 Videos_1-2.docx
